# Supplementary material for: Metabolome panels as potential noninvasive biomarkers for primary glomerulonephritis sub-types: meta-analysis of profiling metabolomics studies
Source: Sci Rep. 2023 Nov 21;13:20325. doi: 10.1038/s41598-023-47800-7 (PMC10663527; doi:10.1038/s41598-023-47800-7)
Supplement: Supplementary file 1 — Supplementary Tables. [file 41598_2023_47800_MOESM1_ESM.xlsx]

## Sheet: 1-human-urine-PGDs
human-urine-PGDs																													270
Table S1 consistently Up-regulated metabolites reported in at least two expression profiling studies												Table S4 Up-regulated metabolites with votes≥2
metabolite	Studies with the same direction (reference)		No. of samples	Mean of FC (min._max.)	Av. Percent rank							id	trend	pval	fc	N_total	articles	reference	votes	vote_counting
Glucose	7	Jo(2020),An(2019),An(2019),Sedic(2014),Hao(2013),Hao(2013),Hao(2013)	517	2.66 (1.61_ 5.57)	0.86							Glucose	1	1.86076e-12	2.44069	517	7	Hao(2013); Hao(2013); Hao(2013); Sedic(2014); NamAn(2019); NamAn(2019); Ah Jo(2020)	7	1
Choline	4	Park(2021),Jo(2020),An(2019),An(2019)	662	2.42 (1.78_ 3.53)	0.89							Leucine	1	3.32377e-12	1.50071	783	6	Hao(2013); Taherkhani(2018); NamAn(2019); NamAn(2019); Ah Jo(2020); Park(2021)	4	0.666667
Betaine	4	Park(2021),Jo(2020),An(2019),An(2019)	662	1.76 (1.41_ 2.38)	0.62							Choline	1	6.82814e-09	2.13856	662	4	NamAn(2019); NamAn(2019); Ah Jo(2020); Park(2021)	4	1
Dimethylamine	4	Park(2021),Hao(2013),Hao(2013),Hao(2013)	517	1.16 (1.12_ 1.19)	0.59							Betaine	1	3.35287e-07	1.59766	662	4	NamAn(2019); NamAn(2019); Ah Jo(2020); Park(2021)	4	1
Fumaric acid	4	Jo(2020),An(2019),An(2019),Taherkhani(2018)	387	1.53 (1.25_ 1.97)	0.61							Dimethylamine	1	4.46865e-09	1.15575	517	4	Hao(2013); Hao(2013); Hao(2013); Park(2021)	4	1
Threonine	3	Park(2021),An(2019),An(2019)	582	1.66 (1.41_ 1.9)	0.66							Fumaric acid	1	4.60219e-09	1.4511	387	4	Taherkhani(2018); NamAn(2019); NamAn(2019); Ah Jo(2020)	4	1
Mannitol	3	Jo(2020),An(2019),An(2019)	325	3.39 (2.97_ 3.94)	0.93							Threonine	1	1.58034e-05	1.55167	582	3	NamAn(2019); NamAn(2019); Park(2021)	3	1
cis-Aconitic acid	3	An(2019),An(2019),Taherkhani(2018)	307	1.9 (1.42_ 2.45)	0.75							Mannitol	1	2.53516e-07	3.32654	325	3	NamAn(2019); NamAn(2019); Ah Jo(2020)	3	1
Sucrose	2	An(2019),An(2019)	245	3.65 (3.3_ 3.99)	0.96							cis-Aconitic acid	1	1.88653e-05	1.91442	307	3	Taherkhani(2018); NamAn(2019); NamAn(2019)	3	1
Pyroglutamic acid	2	An(2019),An(2019)	245	1.18 (1.16_ 1.2)	0.47							Alanine	1	2.72294e-07	1.39477	562	4	Hao(2013); Taherkhani(2018); NamAn(2019); Park(2021)	2	0.5
Trimethylamine	2	Hao(2013),Hao(2013)	121	1.64 (1.3_ 1.99)	0.95							Sucrose	1	0.00103777	3.57698	245	2	NamAn(2019); NamAn(2019)	2	1
Carbamic acid, monoammonium salt	2	Liu(2017),Wang(2015)	89	1.93 (1.58_ 2.28)	0.53							Pyroglutamic acid	1	0.00103777	1.17681	245	2	NamAn(2019); NamAn(2019)	2	1
Palmitic acid	2	Taherkhani(2018),Erkan(2015)	80	2.76 (1.23_ 4.29)	0.6							Trimethylamine	1	0.00330053	1.60559	121	2	Hao(2013); Hao(2013)	2	1
Stearic acid	2	Taherkhani(2018),Erkan(2015)	80	1.55 (1.1_ 2)	0.41							Carbamic acid, monoammonium salt	1	0.000127245	1.96566	89	2	Wang(2015); Liu(2017)	2	1
												Palmitic acid	1	0.000480671	1.62922	80	2	Erkan(2015); Taherkhani(2018)	2	1
Table S2 consistently down-regulated metabolite reported in at least two expression profiling studies												Stearic acid	1	0.000480671	1.25838	80	2	Erkan(2015); Taherkhani(2018)	2	1
metabolite	Studies with the same direction (reference)		No. of samples	Mean of FC (min._max.)	Av. Percent rank
Citric acid	6	An(2019),An(2019),Taherkhani(2018),Hao(2013),Hao(2013),Hao(2013)	477	0.62(0.51_ 0.69)	0.33							Table S5 Down-regulated metabolites with votes≤-2
3-Hydroxyisovaleric acid	5	Jo(2020),An(2019),An(2019),Hao(2013),Hao(2013)	446	0.66(0.48_ 0.84)	0.4							id	trend	pval	fc	N_total	reference	articles	votes	vote_counting
Isobutyric acid	4	Jo(2020),An(2019),An(2019),Taherkhani(2018)	387	0.56(0.41_ 0.72)	0.25							Citric acid	-1	3.88482e-12	0.587696	477	-6	Hao(2013); Hao(2013); Hao(2013); Taherkhani(2018); NamAn(2019); NamAn(2019)	6	-1
Hippuric acid	4	Hao(2013),Hao(2013),Hao(2013),Hao(2013)	229	0.22(0.12_ 0.32)	0.06							3-Hydroxyisovaleric acid	-1	2.57879e-08	0.607277	446	-5	Hao(2013); Hao(2013); NamAn(2019); NamAn(2019); Ah Jo(2020)	5	-1
Glycerol	3	Jo(2020),An(2019),An(2019)	325	0.13(0.07_ 0.23)	0.03							Pyruvic acid	-1	2.48222e-15	0.89402	628	-4	Hao(2013); Hao(2013); Hao(2013); Hao(2013); Taherkhani(2018); Park(2021)	6	-0.666667
Uracil	3	Jo(2020),An(2019),An(2019)	325	0.51(0.37_ 0.66)	0.21							Isobutyric acid	-1	5.88708e-06	0.576448	387	-4	Taherkhani(2018); NamAn(2019); NamAn(2019); Ah Jo(2020)	4	-1
Guanidoacetic acid	3	An(2019),An(2019),Taherkhani(2018)	307	0.46(0.28_ 0.74)	0.21							Hippuric acid	-1	9.18451e-13	0.20617	229	-4	Hao(2013); Hao(2013); Hao(2013); Hao(2013)	4	-1
Phenylacetylglycine	3	Hao(2013),Hao(2013),Hao(2013)	180	0.65(0.64_ 0.67)	0.41							3-Methylhistidine	-1	9.96691e-11	0.895476	566	-3	Hao(2013); Hao(2013); Hao(2013); Hao(2013); Park(2021)	5	-0.6
Hypoxanthine	2	An(2019),An(2019)	245	0.33(0.28_ 0.37)	0.08							Glycerol	-1	2.53516e-07	0.0979097	325	-3	NamAn(2019); NamAn(2019); Ah Jo(2020)	3	-1
Ethanolamine	2	An(2019),An(2019)	245	0.69(0.68_ 0.69)	0.37							Uracil	-1	3.33222e-06	0.490383	325	-3	NamAn(2019); NamAn(2019); Ah Jo(2020)	3	-1
Methylmalonic acid	2	Taherkhani(2018),Taherkhani(2018)	124	0.31(0.05_ 0.57)	0.11							Guanidoacetic acid	-1	2.721e-07	0.367474	307	-3	Taherkhani(2018); NamAn(2019); NamAn(2019)	3	-1
Glycocholic acid	2	Taherkhani(2018),Taherkhani(2018)	124	0.59(0.3_ 0.88)	0.28							Phenylacetylglycine	-1	0.00140221	0.653381	180	-3	Hao(2013); Hao(2013); Hao(2013)	3	-1
2-Pentanone	2	Wang(2015),De Angel(2014)	68	0.43(0.24_ 0.63)	0.24							1-Methylnicotinamide	-1	2.04757e-05	0.728776	631	-2	Hao(2013); NamAn(2019); NamAn(2019); Park(2021)	4	-0.5
												Hypoxanthine	-1	1.51226e-05	0.328715	245	-2	NamAn(2019); NamAn(2019)	2	-1
Table S3 Inconsistently disregulated metabolites reported in at least two expression profiling studies												Ethanolamine	-1	1.51226e-05	0.684227	245	-2	NamAn(2019); NamAn(2019)	2	-1
metabolite	Studies	studies UP		Studies DOWN		samples.UP	samples.DOWN	UP Mean of FC (min._max.)	DOWN Mean of FC(min._max.)	Av. Percent rank		Methylmalonic acid	-1	1.48155e-05	0.168819	124	-2	Taherkhani(2018); Taherkhani(2018)	2	-1
Isoleucine	7	4	Park(2021),Jo(2020),An(2019),An(2019),(),(),()	3	(),(),(),(),Hao(2013),Hao(2013),Hao(2013)	662	170	1.7 (1.29_ 1.99)	0.75(0.72_ 0.78)	0.59		Glycocholic acid	-1	1.48155e-05	0.513809	124	-2	Taherkhani(2018); Taherkhani(2018)	2	-1
Valine	7	4	Park(2021),Jo(2020),An(2019),An(2019),(),(),()	3	(),(),(),(),Hao(2013),Hao(2013),Hao(2013)	662	170	1.66 (1.36_ 1.81)	0.8(0.78_ 0.82)	0.61		2-Pentanone	-1	0.000198973	0.377962	68	-2	De Angel(2014); Wang(2015)	2	-1
Pyruvic acid	6	1	Park(2021),(),(),(),(),()	5	(),Taherkhani(2018),Hao(2013),Hao(2013),Hao(2013),Hao(2013)	337	291	1.7 (1.7_ 1.7)	0.44(0.3_ 0.8)	0.34
Tyrosine	6	3	Jo(2020),An(2019),Taherkhani(2018),(),(),()	3	(),(),(),Hao(2013),Hao(2013),Hao(2013)	283	170	1.45 (1.3_ 1.62)	0.73(0.56_ 0.9)	0.52
Leucine	6	5	Park(2021),Jo(2020),An(2019),An(2019),(),Hao(2013)	1	(),(),(),(),Taherkhani(2018),()	721	62	1.68 (1.33_ 2.14)	0.69(0.69_ 0.69)	0.58
3-Methylhistidine	5	1	Park(2021),(),(),(),()	4	(),Hao(2013),Hao(2013),Hao(2013),Hao(2013)	337	229	1.26 (1.26_ 1.26)	0.54(0.45_ 0.66)	0.25
1-Methylnicotinamide	4	1	(),(),(),Hao(2013)	3	Park(2021),An(2019),An(2019),()	49	582	1.55 (1.55_ 1.55)	0.67(0.57_ 0.74)	0.39
Alanine	4	3	Park(2021),An(2019),(),Hao(2013)	1	(),(),Taherkhani(2018),()	500	62	1.56 (1.37_ 1.84)	0.67(0.67_ 0.67)	0.62
Histidine	3	1	(),(),Taherkhani(2018)	2	An(2019),An(2019),()	62	245	1.47 (1.47_ 1.47)	0.58(0.45_ 0.71)	0.42
trans-Aconitic acid	3	1	(),(),Taherkhani(2018)	2	An(2019),An(2019),()	62	245	1.35 (1.35_ 1.35)	0.59(0.53_ 0.65)	0.38
Pyrrole	3	1	Liu(2017),(),()	2	(),Wang(2015),De Angel(2014)	53	68	2.93 (2.93_ 2.93)	0.22(0.17_ 0.27)	0.39
4-Heptanone	3	1	Liu(2017),(),()	2	(),Wang(2015),De Angel(2014)	53	68	2.39 (2.39_ 2.39)	0.56(0.47_ 0.66)	0.46
Lactic acid	3	2	Park(2021),An(2019),()	1	(),(),Taherkhani(2018)	441	62	1.68 (1.44_ 1.92)	0.7(0.7_ 0.7)	0.59
Acetone	2	1	(),De Angel(2014)	1	Park(2021),()	32	337	2.17 (2.17_ 2.17)	0.73(0.73_ 0.73)	0.5
Phenylalanine	2	1	(),Sedic(2014)	1	Taherkhani(2018),()	24	62	1.6 (1.6_ 1.6)	0.55(0.55_ 0.55)	0.35
Creatinine	2	1	(),Sedic(2014)	1	Taherkhani(2018),()	24	62	1.1 (1.1_ 1.1)	0.67(0.67_ 0.67)	0.19
Glutamine	2	1	(),Sedic(2014)	1	Taherkhani(2018),()	24	62	3.4 (3.4_ 3.4)	0.7(0.7_ 0.7)	0.66
Hexanal	2	1	Neprasov(2016),()	1	(),De Angel(2014)	30	32	1.84 (1.84_ 1.84)	0.66(0.66_ 0.66)	0.59

## Sheet: 2-human-urine-IgAN
human-urine-IgAN
Table S6 consistently Up-regulated metabolites reported in at least two expression profiling studies													Table S9 Up-regulated metabolites with votes≥2
metabolite	Studies with the same direction (reference)		No. of samples	Mean of FC (min._max.)	Av. Percent rank								id	trend	pval	fc	N_total	articles	reference	votes	vote_counting
Dimethylamine	2	Park(2021),Hao(2013)	398	1.17 (1.15_ 1.19)	0.5								Dimethylamine	1	3.70215e-06	1.15604	398	2	Hao(2013); Park(2021)	2	1
Table S7 consistently down-regulated metabolite reported in at least two expression profiling studies													Table S10 Down-regulated metabolites with votes≤-2
metabolite	Studies with the same direction (reference)		No. of samples	Mean of FC (min._max.)	Av. Percent rank								id	trend	pval	fc	N_total	articles	reference	votes	vote_counting
Pyrrole	2	Wang(2015),De Angel(2014)	68	0.22(0.17_ 0.27)	0.14								Pyrrole	-1	5.38426e-05	0.217178	68	2	De Angel(2014); Wang(2015)	-2	-1
2-Pentanone	2	Wang(2015),De Angel(2014)	68	0.43(0.24_ 0.63)	0.24								2-Pentanone	-1	0.000198973	0.377962	68	2	De Angel(2014); Wang(2015)	-2	-1
4-Heptanone	2	Wang(2015),De Angel(2014)	68	0.56(0.47_ 0.66)	0.4								4-Heptanone	-1	0.000248704	0.551422	68	2	De Angel(2014); Wang(2015)	-2	-1
Table S8 Inconsistently disregulated metabolites reported in at least two expression profiling studies
metabolite	Studies	studies UP		Studies DOWN		samples.UP	samples.DOWN	UP Mean of FC (min._max.)	DOWN Mean of FC(min._max.)	Av. Percent rank
Acetone	2	1	(),De Angel(2014)	1	Park(2021),()	32	337	2.17 (2.17_ 2.17)	0.73(0.73_ 0.73)	0.5
Pyruvic acid	2	1	Park(2021),()	1	(),Hao(2013)	337	61	1.7 (1.7_ 1.7)	0.39(0.39_ 0.39)	0.53
3-Methylhistidine	2	1	Park(2021),()	1	(),Hao(2013)	337	61	1.26 (1.26_ 1.26)	0.66(0.66_ 0.66)	0.22
Isoleucine	2	1	Park(2021),()	1	(),Hao(2013)	337	61	1.29 (1.29_ 1.29)	0.75(0.75_ 0.75)	0.38
Valine	2	1	Park(2021),()	1	(),Hao(2013)	337	61	1.36 (1.36_ 1.36)	0.82(0.82_ 0.82)	0.49
Hexanal	2	1	Neprasov(2016),()	1	(),De Angel(2014)	30	32	1.84 (1.84_ 1.84)	0.66(0.66_ 0.66)	0.59

## Sheet: 3-human-urine-NS
human-urine-NS
Table S11 consistently Up-regulated metabolites reported in at least two expression profiling studies												Table S14 Up-regulated metabolites with votes≥2
metabolite	Studies with the same direction (reference)		No. of samples	Mean of FC (min._max.)	Av. Percent rank							id	trend	pval	fc	N_total	articles	reference	votes	vote_counting
Glucose	7	Jo(2020),An(2019),An(2019),Sedic(2014),Hao(2013),Hao(2013),Hao(2013)	517	2.66 (1.61_ 5.57)	0.86							Glucose	1	1.86076e-12	2.44069	517	7	Hao(2013); NamAn(2019); Sedic(2014); Hao(2013); Ah Jo(2020); Hao(2013); NamAn(2019)	7	1
Fumaric acid	4	Jo(2020),An(2019),An(2019),Taherkhani(2018)	387	1.53 (1.25_ 1.97)	0.61							Fumaric acid	1	4.60219e-09	1.4511	387	4	NamAn(2019); Taherkhani(2018); Ah Jo(2020); NamAn(2019)	4	1
Mannitol	3	Jo(2020),An(2019),An(2019)	325	3.39 (2.97_ 3.94)	0.93							Leucine	1	8.4379e-11	1.59017	446	5	NamAn(2019); Hao(2013); Taherkhani(2018); Ah Jo(2020); NamAn(2019)	3	0.6
Choline	3	Jo(2020),An(2019),An(2019)	325	2.64 (2_ 3.53)	0.87							Mannitol	1	2.53516e-07	3.32654	325	3	NamAn(2019); Ah Jo(2020); NamAn(2019)	3	1
Betaine	3	Jo(2020),An(2019),An(2019)	325	1.87 (1.56_ 2.38)	0.64							Choline	1	2.53516e-07	2.58681	325	3	NamAn(2019); Ah Jo(2020); NamAn(2019)	3	1
cis-Aconitic acid	3	An(2019),An(2019),Taherkhani(2018)	307	1.9 (1.42_ 2.45)	0.75							Betaine	1	1.69553e-05	1.81866	325	3	NamAn(2019); Ah Jo(2020); NamAn(2019)	3	1
Sucrose	2	An(2019),An(2019)	245	3.65 (3.3_ 3.99)	0.96							cis-Aconitic acid	1	1.88653e-05	1.91442	307	3	NamAn(2019); Taherkhani(2018); NamAn(2019)	3	1
Threonine	2	An(2019),An(2019)	245	1.79 (1.68_ 1.9)	0.68							Sucrose	1	0.00103777	3.57698	245	2	NamAn(2019); NamAn(2019)	2	1
Pyroglutamic acid	2	An(2019),An(2019)	245	1.18 (1.16_ 1.2)	0.47							Threonine	1	0.00103777	1.77009	245	2	NamAn(2019); NamAn(2019)	2	1
Dimethylamine	2	Hao(2013),Hao(2013)	119	1.15 (1.12_ 1.19)	0.67							Pyroglutamic acid	1	0.00103777	1.17681	245	2	NamAn(2019); NamAn(2019)	2	1
Palmitic acid	2	Taherkhani(2018),Erkan(2015)	80	2.76 (1.23_ 4.29)	0.6							Dimethylamine	1	4.59049e-05	1.15476	119	2	Hao(2013); Hao(2013)	2	1
Stearic acid	2	Taherkhani(2018),Erkan(2015)	80	1.55 (1.1_ 2)	0.41							Palmitic acid	1	0.000480671	1.62922	80	2	Erkan(2015); Taherkhani(2018)	2	1
												Stearic acid	1	0.000480671	1.25838	80	2	Erkan(2015); Taherkhani(2018)	2	1
Table S12 consistently down-regulated metabolite reported in at least two expression profiling studies
metabolite	Studies with the same direction (reference)		No. of samples	Mean of FC (min._max.)	Av. Percent rank							Table S15 Down-regulated metabolites with votes≤-2
Citric acid	5	An(2019),An(2019),Taherkhani(2018),Hao(2013),Hao(2013)	416	0.61(0.51_ 0.69)	0.31							id	trend	pval	fc	N_total	articles	reference	votes	vote_counting
Isobutyric acid	4	Jo(2020),An(2019),An(2019),Taherkhani(2018)	387	0.56(0.41_ 0.72)	0.25							Citric acid	-1	2.1562e-10	0.574028	416	5	Hao(2013); NamAn(2019); Taherkhani(2018); Hao(2013); NamAn(2019)	-5	-1
3-Hydroxyisovaleric acid	4	Jo(2020),An(2019),An(2019),Hao(2013)	385	0.62(0.48_ 0.76)	0.32							Isobutyric acid	-1	5.88708e-06	0.576448	387	4	NamAn(2019); Taherkhani(2018); Ah Jo(2020); NamAn(2019)	-4	-1
Pyruvic acid	4	Taherkhani(2018),Hao(2013),Hao(2013),Hao(2013)	230	0.46(0.3_ 0.8)	0.25							3-Hydroxyisovaleric acid	-1	9.19709e-08	0.576851	385	4	Hao(2013); NamAn(2019); Ah Jo(2020); NamAn(2019)	-4	-1
Glycerol	3	Jo(2020),An(2019),An(2019)	325	0.13(0.07_ 0.23)	0.03							Pyruvic acid	-1	7.75808e-12	0.434466	230	4	Hao(2013); Hao(2013); Taherkhani(2018); Hao(2013)	-4	-1
Uracil	3	Jo(2020),An(2019),An(2019)	325	0.51(0.37_ 0.66)	0.21							Glycerol	-1	2.53516e-07	0.0979097	325	3	NamAn(2019); Ah Jo(2020); NamAn(2019)	-3	-1
Guanidoacetic acid	3	An(2019),An(2019),Taherkhani(2018)	307	0.46(0.28_ 0.74)	0.21							Uracil	-1	3.33222e-06	0.490383	325	3	NamAn(2019); Ah Jo(2020); NamAn(2019)	-3	-1
Hippuric acid	3	Hao(2013),Hao(2013),Hao(2013)	168	0.18(0.12_ 0.24)	0.06							Guanidoacetic acid	-1	2.721e-07	0.367474	307	3	NamAn(2019); Taherkhani(2018); NamAn(2019)	-3	-1
3-Methylhistidine	3	Hao(2013),Hao(2013),Hao(2013)	168	0.51(0.45_ 0.55)	0.27							Hippuric acid	-1	4.15385e-10	0.175752	168	3	Hao(2013); Hao(2013); Hao(2013)	-3	-1
Hypoxanthine	2	An(2019),An(2019)	245	0.33(0.28_ 0.37)	0.08							3-Methylhistidine	-1	3.40696e-09	0.504257	168	3	Hao(2013); Hao(2013); Hao(2013)	-3	-1
Ethanolamine	2	An(2019),An(2019)	245	0.69(0.68_ 0.69)	0.37							Hypoxanthine	-1	1.51226e-05	0.328715	245	2	NamAn(2019); NamAn(2019)	-2	-1
Methylmalonic acid	2	Taherkhani(2018),Taherkhani(2018)	124	0.31(0.05_ 0.57)	0.11							Ethanolamine	-1	1.51226e-05	0.684227	245	2	NamAn(2019); NamAn(2019)	-2	-1
Glycocholic acid	2	Taherkhani(2018),Taherkhani(2018)	124	0.59(0.3_ 0.88)	0.28							Methylmalonic acid	-1	1.48155e-05	0.168819	124	2	Taherkhani(2018); Taherkhani(2018)	-2	-1
Phenylacetylglycine	2	Hao(2013),Hao(2013)	119	0.64(0.64_ 0.65)	0.45							Glycocholic acid	-1	1.48155e-05	0.513809	124	2	Taherkhani(2018); Taherkhani(2018)	-2	-1
												Phenylacetylglycine	-1	0.00959444	0.645023	119	2	Hao(2013); Hao(2013)	-2	-1
Table S13 Inconsistently disregulated metabolites reported in at least two expression profiling studies
metabolite	Studies	studies UP		Studies DOWN		samples.UP	samples.DOWN	UP Mean of FC (min._max.)	DOWN Mean of FC(min._max.)	Av. Percent rank
Tyrosine	5	3	Jo(2020),An(2019),Taherkhani(2018),(),()	2	(),(),(),Hao(2013),Hao(2013)	283	109	1.45 (1.3_ 1.62)	0.64(0.56_ 0.72)	0.47
Isoleucine	5	3	Jo(2020),An(2019),An(2019),(),()	2	(),(),(),Hao(2013),Hao(2013)	325	109	1.84 (1.7_ 1.99)	0.75(0.72_ 0.78)	0.67
Valine	5	3	Jo(2020),An(2019),An(2019),(),()	2	(),(),(),Hao(2013),Hao(2013)	325	109	1.76 (1.69_ 1.81)	0.79(0.78_ 0.79)	0.66
Leucine	5	4	Jo(2020),An(2019),An(2019),(),Hao(2013)	1	(),(),(),Taherkhani(2018),()	384	62	1.75 (1.33_ 2.14)	0.69(0.69_ 0.69)	0.6
Histidine	3	1	(),(),Taherkhani(2018)	2	An(2019),An(2019),()	62	245	1.47 (1.47_ 1.47)	0.58(0.45_ 0.71)	0.42
trans-Aconitic acid	3	1	(),(),Taherkhani(2018)	2	An(2019),An(2019),()	62	245	1.35 (1.35_ 1.35)	0.59(0.53_ 0.65)	0.38
1-Methylnicotinamide	3	1	(),(),Hao(2013)	2	An(2019),An(2019),()	49	245	1.55 (1.55_ 1.55)	0.66(0.57_ 0.74)	0.51
Alanine	3	2	An(2019),(),Hao(2013)	1	(),Taherkhani(2018),()	163	62	1.61 (1.37_ 1.84)	0.67(0.67_ 0.67)	0.58
Phenylalanine	2	1	(),Sedic(2014)	1	Taherkhani(2018),()	24	62	1.6 (1.6_ 1.6)	0.55(0.55_ 0.55)	0.35
Creatinine	2	1	(),Sedic(2014)	1	Taherkhani(2018),()	24	62	1.1 (1.1_ 1.1)	0.67(0.67_ 0.67)	0.19
Lactic acid	2	1	An(2019),()	1	(),Taherkhani(2018)	104	62	1.92 (1.92_ 1.92)	0.7(0.7_ 0.7)	0.55
Glutamine	2	1	(),Sedic(2014)	1	Taherkhani(2018),()	24	62	3.4 (3.4_ 3.4)	0.7(0.7_ 0.7)	0.66

## Sheet: 4-human-urine-FSGS
human-urine-FSGS
Table S16 consistently Up-regulated metabolites reported in at least two expression profiling studies											Table S19 Up-regulated metabolites with votes≥2
metabolite	Studies with the same direction (reference)		No. of samples	Mean of FC (min._max.)	Av. Percent rank						id	trend	pval	fc	N_total	articles	reference	votes	vote_counting
Glucose	2	An(2019),Hao(2013)	164	3.68 (1.78_ 5.57)	0.92						Glucose	1	2.94272e-05	3.66943	164	2	Hao(2013); NamAn(2019)	2	1
Table S17 consistently down-regulated metabolite reported in at least two expression profiling studies											Table S20 Down-regulated metabolites with votes≤-2
metabolite	Studies with the same direction (reference)		No. of samples	Mean of FC (min._max.)	Av. Percent rank						id	trend	pval	fc	N_total	articles	reference	votes	vote_counting
Citric acid	2	An(2019),Hao(2013)	164	0.58(0.51_ 0.64)	0.56						Citric acid	-1	1.96178e-06	0.554175	164	2	Hao(2013); NamAn(2019)	-2	-1
3-Hydroxyisovaleric acid	2	An(2019),Hao(2013)	164	0.65(0.55_ 0.76)	0.37						3-Hydroxyisovaleric acid	-1	1.58285e-05	0.619081	164	2	Hao(2013); NamAn(2019)	-2	-1
Table S18 Inconsistently disregulated metabolites reported in at least two expression profiling studies
metabolite	Studies	studies UP		Studies DOWN		samples.UP	samples.DOWN	UP Mean of FC (min._max.)	DOWN Mean of FC(min._max.)	Av. Percent rank
Isoleucine	2	1	An(2019),()	1	(),Hao(2013)	104	60	1.7 (1.7_ 1.7)	0.78(0.78_ 0.78)	0.24
Valine	2	1	An(2019),()	1	(),Hao(2013)	104	60	1.69 (1.69_ 1.69)	0.79(0.79_ 0.79)	0.17

## Sheet: 5-human-urine-MN
human-urine-MN
Table S21 consistently Up-regulated metabolites reported in at least two expression profiling studies												Table S24 Up-regulated metabolites with votes≥2
metabolite	Studies with the same direction (reference)		No. of samples	Mean of FC (min._max.)	Av. Percent rank							id	trend	pval	fc	N_total	articles	reference	votes	vote_counting
Fumaric acid	2	Jo(2020),Taherkhani(2018)	142	1.76 (1.55_ 1.97)	0.7							Fumaric acid	1	1.50306e-05	1.77419	142	2	Taherkhani(2018); Ah Jo(2020)	2	1
Tyrosine	2	Jo(2020),Taherkhani(2018)	142	1.46 (1.3_ 1.62)	0.49							Tyrosine	1	1.50306e-05	1.47159	142	2	Taherkhani(2018); Ah Jo(2020)	2	1
Glucose	2	Jo(2020),Hao(2013)	139	2.28 (2_ 2.56)	0.89							Glucose	1	0.000142828	2.22094	139	2	Hao(2013); Ah Jo(2020)	2	1
Table S22 consistently down-regulated metabolite reported in at least two expression profiling studies												Table S25 Down-regulated metabolites with votes≤-2
metabolite	Studies with the same direction (reference)		No. of samples	Mean of FC (min._max.)	Av. Percent rank							id	trend	pval	fc	N_total	articles	reference	votes	vote_counting
Isobutyric acid	2	Jo(2020),Taherkhani(2018)	142	0.42(0.41_ 0.43)	0.13							Isobutyric acid	-1	1.50306e-05	0.418615	142	2	Taherkhani(2018); Ah Jo(2020)	-2	-1
Methylmalonic acid	2	Taherkhani(2018),Taherkhani(2018)	124	0.31(0.05_ 0.57)	0.11							Glycocholic acid	-1	1.48155e-05	0.513809	124	2	Taherkhani(2018); Taherkhani(2018)	-2	-1
Glycocholic acid	2	Taherkhani(2018),Taherkhani(2018)	124	0.59(0.3_ 0.88)	0.28							Methylmalonic acid	-1	1.48155e-05	0.168819	124	2	Taherkhani(2018); Taherkhani(2018)	-2	-1
Pyruvic acid	2	Taherkhani(2018),Hao(2013)	121	0.56(0.33_ 0.8)	0.34							Pyruvic acid	-1	1.72317e-06	0.519481	121	2	Hao(2013); Taherkhani(2018)	-2	-1
Table S23 Inconsistently disregulated metabolites reported in at least two expression profiling studies
metabolite	Studies	studies UP		Studies DOWN		samples.UP	samples.DOWN	UP Mean of FC (min._max.)	DOWN Mean of FC(min._max.)	Av. Percent rank
Leucine	3	2	Jo(2020),(),Hao(2013)	1	(),Taherkhani(2018),()	139	62	1.48 (1.33_ 1.64)	0.69(0.69_ 0.69)	0.5
Alanine	2	1	(),Hao(2013)	1	Taherkhani(2018),()	59	62	1.37 (1.37_ 1.37)	0.67(0.67_ 0.67)	0.56

## Sheet: 6-human-urine-MCD
human-urine-MCD
Table S26 consistently Up-regulated metabolites reported in at least two expression profiling studies												Table S29 Up-regulated metabolites with votes≥2
metabolite	Studies with the same direction (reference)		No. of samples	Mean of FC (min._max.)	Av. Percent rank							id	trend	pval	fc	N_total	articles	reference	votes	vote_counting
Glucose	2	An(2019),Hao(2013)	190	2.17 (1.61_ 2.72)	0.79							Glucose	1	0.000335264	1.84315	190	2	Hao(2013); NamAn(2019)	2	1
Table S27 consistently down-regulated metabolite reported in at least two expression profiling studies												Table S30 Down-regulated metabolites with votes≤-2
metabolite	Studies with the same direction (reference)		No. of samples	Mean of FC (min._max.)	Av. Percent rank							id	trend	pval	fc	N_total	articles	reference	votes	vote_counting
Citric acid	2	An(2019),Hao(2013)	190	0.6(0.52_ 0.68)	0.68							Citric acid	-1	0.000325914	0.557249	190	2	Hao(2013); NamAn(2019)	-2	-1
Table S28 Inconsistently disregulated metabolites reported in at least two expression profiling studies
metabolite	Studies	studies UP		Studies DOWN		samples.UP	samples.DOWN	UP Mean of FC (min._max.)	DOWN Mean of FC(min._max.)	Av. Percent rank
1-Methylnicotinamide	2	1	(),Hao(2013)	1	An(2019),()	49	141	1.55 (1.55_ 1.55)	0.74(0.74_ 0.74)	0.63
L-Tyrosine	2	1	An(2019),()	1	(),Hao(2013)	141	49	1.44 (1.44_ 1.44)	0.72(0.72_ 0.72)	0.53
Isoleucine	2	1	An(2019),()	1	(),Hao(2013)	141	49	1.84 (1.84_ 1.84)	0.72(0.72_ 0.72)	0.71
Valine	2	1	An(2019),()	1	(),Hao(2013)	141	49	1.81 (1.81_ 1.81)	0.78(0.78_ 0.78)	0.72
